# Supplementary material for: TWIST1 DNA methylation is a cell marker of airway and parenchymal lung fibroblasts that are differentially methylated in asthma
Source: Clin Epigenetics. 2020 Oct 2;12:145. doi: 10.1186/s13148-020-00931-4 (PMC7531162; doi:10.1186/s13148-020-00931-4)
Supplement: Supplementary file 1 — Additional file 1. QPCR generated gene expression of paired airway and parenchymal fibroblasts for TWIST1, HLX and SKAP2. [file 13148_2020_931_MOESM1_ESM.zip]

Archive with 1 entries (1 files):
- Supplemental Figure 1.pptx
