# Supplementary material for: TWIST1 DNA methylation is a cell marker of airway and parenchymal lung fibroblasts that are differentially methylated in asthma
Source: Clin Epigenetics. 2020 Oct 2;12:145. doi: 10.1186/s13148-020-00931-4 (PMC7531162; doi:10.1186/s13148-020-00931-4)
Supplement: Supplementary file 2 — Additional file 2. Supplementary Tables 1-8 [file 13148_2020_931_MOESM2_ESM.zip]

Archive with 8 entries (8 files):
- ST1.docx
- ST2.docx
- ST3.docx
- ST4.docx
- ST5.docx
- ST6.docx
- ST7.docx
- ST8.docx
